# Supplementary material for: Impact of Parenteral Ceftiofur on Developmental Dynamics of Early Life Fecal Microbiota and Antibiotic Resistome in Neonatal Lambs
Source: Antibiotics (Basel). 2025 Apr 25;14(5):434. doi: 10.3390/antibiotics14050434 (PMC12108499; doi:10.3390/antibiotics14050434)
Supplement: Supplementary file 1 [file antibiotics-14-00434-s001.zip]

Archive with 1 entries (1 files):
- antibiotics-3586328-supplementary.pdf
